# Supplementary material for: The Role of H2-Calponin Antigen in Cancer Metastasis: Presence of Autoantibodies in Liver Cancer Patients
Source: Int J Mol Sci. 2023 Jun 7;24(12):9864. doi: 10.3390/ijms24129864 (PMC10298237; doi:10.3390/ijms24129864)
Supplement: Supplementary file 1 [file ijms-24-09864-s001.zip]

Archive with 1 entries (1 files):
- ijms-2271955-supplementary.pdf
